# Supplementary material for: Insights into the ecology of Schizosaccharomyces species in natural and artificial habitats
Source: Antonie Van Leeuwenhoek. 2022 Mar 31;115(5):661–95. doi: 10.1007/s10482-022-01720-0 (PMC9007792; doi:10.1007/s10482-022-01720-0)
Supplement: Supplementary file 1 — Supplementary file1 (XLSX 12 kb) [file 10482_2022_1720_MOESM1_ESM.xlsx]

## Sheet: Tabelle1
Supplementary table 3: number of honeysamples investigated per country
and number of isolations of S. octosporus, S. pombe and S. osmophilus
Country	Number of honey samples	Number of isolates of S. octosporus	Number of isolates of S. pombe	Number of isolates of S. osmophilus
Argentina	3
Australia	8	1	1
Austria	4
Brazil	10	7	1
Bulgaria	7	2	1
Chile	6		1
Croatia	2
Cuba	2	1	1
Denmark	2
El Salvador	2		1
Estonia	1
Eurasia	1	1
Europe	7
Finland	16		1
France	16	1	3
Germany	106	4	5
Global mix	1	1	1
Greece	8	2
Guatemala	7	3	2
Hungary	3		1
Indonesia	3
Israel	4	2
Italy	18	1	2
Kyrgystan	4
Latvia	3
Lithuania	1
Madagascar	4
Mediterranean area	1	1	1
Mexico	22	10	6
Morocco	6	1	3
New Zealand	8
Nicaragua	1
Norway	3		1
Poland	1
Portugal	3
Romania	9	2	1
Eastern Europe	1		1
Russia	6
South-eastern Europe	1		1
Spain	38	14	9	1
Sweden	2
Switzerland	3
Thailand	2	1	1
Tunesia	3
Turkey	5	3	1
Ukraine	3
Uruguay	4	1	2
USA	7	1	0
Zambia	2
unknown	6	1	1
