# Supplementary material for: Insights into the ecology of Schizosaccharomyces species in natural and artificial habitats
Source: Antonie Van Leeuwenhoek. 2022 Mar 31;115(5):661–95. doi: 10.1007/s10482-022-01720-0 (PMC9007792; doi:10.1007/s10482-022-01720-0)
Supplement: Supplementary file 2 — Supplementary file2 (XLSX 16 kb) [file 10482_2022_1720_MOESM2_ESM.xlsx]

## Sheet: Tabelle1
Supplementary table 2: dried fruit investigated, number of samples and their origin; Schizosaccharomyces species isolated
Fruit	Plant species	number of samples per fruit	Country	number of samples per country	number of isolates of S. octosporus	number of isolates of S. pombe	number of isolates of S. osmophilus
Apple	Malus domesticus	10	Austria	1
Apple	Malus domesticus	10	Chile	1
Apple	Malus domesticus	10	China	2
Apple	Malus domesticus	10	Germany	1
Apple	Malus domesticus	10	Hungary	3
Apple	Malus domesticus	10	Italy	1
Apple	Malus domesticus	10	Uzbekistan	1	1
Apricot	Prunus armeniaca	15	Pakistan	1
Apricot	Prunus armeniaca	15	Tadzhikistan	1
Apricot	Prunus armeniaca	15	Turkey	8
Apricot	Prunus armeniaca	15	Uzbekistan	3
Apricot	Prunus armeniaca	15	unknown	2
Aronia berries	Aronia melanocarpa	8	Austria	1
Aronia berries	Aronia melanocarpa	8	Bulgaria	1
Aronia berries	Aronia melanocarpa	8	Poland	4
Aronia berries	Aronia melanocarpa	8	Ukraine	2
Bananas	Musa x paradisiaca	6	Costa Rica	1
Bananas	Musa x paradisiaca	6	Colombia	2
Bananas	Musa x paradisiaca	6	Sri Lanka	2
Bananas	Musa x paradisiaca	6	Uganda	1
Barberry berries	Berberis spec	1	Iran	1
Black current	Ribes nigrum	1	Uzbekistan	1
Blueberry	Vaccinium spec.	4	Canada	1
Blueberry	Vaccinium spec.	4	Chile	1
Blueberry	Vaccinium spec.	4	Ukraine	1
Blueberry	Vaccinium spec.	4	USA	1
Cherry	Prunus avium	16	Bulgaria	1
Cherry	Prunus avium	16	Germany	1
Cherry	Prunus avium	16	Hungary	5
Cherry	Prunus avium	16	Moldawia	1
Cherry	Prunus avium	16	Turkey	1
Cherry	Prunus avium	16	Uzbekistan	6
Cherry	Prunus avium	16	unknown	1
Clausena excavata	Clausena excavata	1	China	1
Cranberries	Vaccinium oxycoccus	6	Canada	4
Cranberries	Vaccinium oxycoccus	6	USA	2
Dates	Phoenix dactylifera	29	Algeria	5
Dates	Phoenix dactylifera	29	Iran	1
Dates	Phoenix dactylifera	29	Israel	4
Dates	Phoenix dactylifera	29	Jordan	2
Dates	Phoenix dactylifera	29	Saudi Arabia	1
Dates	Phoenix dactylifera	29	Tunesia	15	1
Dates	Phoenix dactylifera	29	unknown	1
Dragon fruit	Hylocereus monacanthus	2	Sri Lanka	1
Dragon fruit	Hylocereus monacanthus	2	Thailand	1
Elder berry	Sambucus nigra	1	Uzbekistan	1
Figs	Ficus carica	14	Greece	1
Figs	Ficus carica	14	Iran	2
Figs	Ficus carica	14	Spain	4
Figs	Ficus carica	14	Tunesia	1
Figs	Ficus carica	14	Turkey	5
Figs	Ficus carica	14	USA	1
Goji berry	Lycium barbarum	5	China	4
Goji berry	Lycium barbarum	5	Uzbekistan	1
Seaberry	Hippophae rhamnoides	1	China	1
Jackfruit	Artocarpus heterophyllus	2	Sri Lanka	1
Jackfruit	Artocarpus heterophyllus	2	unknown	1
Kaki	Diospyros kaki	3	Iran	1
Kaki	Diospyros kaki	3	Sri Lanka	1	1
Kaki	Diospyros kaki	3	Tanzania	1		1
Malus x asiatica	Malus x asiatica	1	China	1
Crabbapple	Malus x robusta	18	China	18	2		2
Mangos	Mangifera indica	52	Burkina Faso	18	10	8
Mangos	Mangifera indica	52	Cameroon	1	1
Mangos	Mangifera indica	52	Ghana	7	3	0
Mangos	Mangifera indica	52	Inida	1	1
Mangos	Mangifera indica	52	Ivory Coast	1	1
Mangos	Mangifera indica	52	Mexico	3
Mangos	Mangifera indica	52	Peru	1		1
Mangos	Mangifera indica	52	Philippines	7	1
Mangos	Mangifera indica	52	Sri Lanka	3	1
Mangos	Mangifera indica	52	Thailand	7	1	3
Mangos	Mangifera indica	52	unknown	3	2	2
Melon	Citrullus lanatus	1	Thailand	1
Indian mulberry	Morinda citrifolia	1	China	1
Mulberry	Morus alba	1	Turkey	1
Papaya	Carica papaya	13	Cameroon	1	1
Papaya	Carica papaya	13	Ghana	1
Papaya	Carica papaya	13	Sri Lanka	2
Papaya	Carica papaya	13	Thailand	7
Papaya	Carica papaya	13	Uganda	2		1
Pear	Pyrus communis	4	Argentina	1
Pear	Pyrus communis	4	Switzerland	1
Pear	Pyrus communis	4	Austria	1
Pear	Pyrus communis	4	unknown	1
Physalis	Physalis peruviana	7	Peru	4
Physalis	Physalis peruviana	7	Colombia	1
Physalis	Physalis peruviana	7	Ecuador	2
Pineapple	Ananas sativus	26	Brazil	1
Pineapple	Ananas sativus	26	Cameroon	1
Pineapple	Ananas sativus	26	Costa Rica	6		1
Pineapple	Ananas sativus	26	Ecuador	2
Pineapple	Ananas sativus	26	Ghana	4
Pineapple	Ananas sativus	26	Myanmar	1
Pineapple	Ananas sativus	26	Sri Lanka	1	1
Pineapple	Ananas sativus	26	Tanzania	4		4
Pineapple	Ananas sativus	26	Togo	1
Pineapple	Ananas sativus	26	Uganda	4		1
Pineapple	Ananas sativus	26	unknown	1
Plums	Prunus domestica	21	Argentina	2
Plums	Prunus domestica	21	Chile	3
Plums	Prunus domestica	21	France	8
Plums	Prunus domestica	21	Kyrgistan	1
Plums	Prunus domestica	21	Moldawia	1
Plums	Prunus domestica	21	Turkey	1
Plums	Prunus domestica	21	USA	1
Plums	Prunus domestica	21	unknown	4
Pomegranate	Punica granatum	1	Uzbekistan	1
Pomelo	Citrus spec.	1	Thailand	1
Raisins	Vitis vinifera	145	Afghanistan	1	1
Raisins	Vitis vinifera	145	Argentina	4	3
Raisins	Vitis vinifera	145	Australia	5	3
Raisins	Vitis vinifera	145	Chile	9	3	3
Raisins	Vitis vinifera	145	China	4	2
Raisins	Vitis vinifera	145	Greece	16	7	3
Raisins	Vitis vinifera	145	Iran	4			1
Raisins	Vitis vinifera	145	Pakistan	1	1
Raisins	Vitis vinifera	145	South Afrika	23	20
Raisins	Vitis vinifera	145	Tunesia	4	0
Raisins	Vitis vinifera	145	Turkey	28	12	2
Raisins	Vitis vinifera	145	Uganda	1
Raisins	Vitis vinifera	145	USA	4
Raisins	Vitis vinifera	145	Uzbekistan	27	3	2	1
Raisins	Vitis vinifera	145	unknown	14	5
Raspberry	Rubus idaeus	2	Chile	1
Raspberry	Rubus idaeus	2	Uzbekistan	1
Schisandra berries	Schisandra chinensis	3	China	3
Black nightshade berries	Solanum nigrum	1	China	1
Rosa roxburghii	Rosa roxburghii	1	China	1
Strawberry	Fragaria spec.	3	Chile	2
Strawberry	Fragaria spec.	3	Uzbekistan	1
Fruit mix		1	Uzbekistan	1
Bog bilberry	Vaccinium uliginosum	1	China	1
