# Supplementary material for: Insights into the ecology of Schizosaccharomyces species in natural and artificial habitats
Source: Antonie Van Leeuwenhoek. 2022 Mar 31;115(5):661–95. doi: 10.1007/s10482-022-01720-0 (PMC9007792; doi:10.1007/s10482-022-01720-0)
Supplement: Supplementary file 3 — Supplementary file3 (XLSX 11 kb) [file 10482_2022_1720_MOESM3_ESM.xlsx]

## Sheet: Tabelle1
Supplementary table 3: Number of raw cacao beans samples
per country and number of S. pombe isolates.
Country	number of samples	Number of samples containing S. pombe
Bolivia	2	0
China	2	0
Colombia	1	1
Dom. Rep.	4	4
Ecuador	5	3
Ghana	1	1
Guatemala	4	3
Indonesia	1	1
Ivory Coast	1	1
Madagascar	2	1
Mexico	1	1
Panama	2	2
Peru	31	17
Philippines	2	2
Sri Lanka	2	0
Venezuela	5	4
South America	5	5
unknown	4	4
